# Supplementary material for: Amplification of Duffy binding protein-encoding gene allows Plasmodium vivax to evade host anti-DBP humoral immunity
Source: Nat Commun. 2020 Feb 19;11:953. doi: 10.1038/s41467-020-14574-9 (PMC7031336; doi:10.1038/s41467-020-14574-9)
Supplement: Supplementary file 3 — Source Data [file 41467_2020_14574_MOESM3_ESM.xlsx]

## Sheet: Fig 1
		1 copy	2 copies	3 copies
		5.08648	17.2477	4.64282
		4.43315	12.3805	3.20798
		4.83998	5.97249	6.33495
		2.16845	5.20537	7.94474
		0.502846	9.04216	8.08361
		2.82843	3.63008	12.2242
		3.20058	11.9037	6.98051
		3.70635	11.7942	3.13834
		3.90413	4.06053	14.2215
		3.00008	18.5498	23.9729
		10.2674	15.102	15.4728
		1.95432	5.60963	6.74273
		4.55252	10.4266	3.9395
		3.65111		27.3159
		7.10805		87.2248
		8.64381		11.0553
		17.05		15.2847
		5.38271		2.76383
		1.24977		10.2553
		2.05385		5.53404
		1.86822		2.94854
		6.01404		11.2876
		26.0708		2.71321
		4.02782		4.31691
		8.26301		3.28676
		2.52275		5.61778
		6.77396		5.66994
		1.20731
		38.3605
		1.61515
		8.9797
		2.48228
		2.56093
		9.15779
		9.05261
		2.56982
		6.25496
		5.73582
		5.78239
		6.43824
		7.60352
		3.99538
		4.17468
		3.01746

## Sheet: Fig 2a
			99100			53054			92096
		043038	1 copy	2 copies	3 copies	1 copy	2 copies	3 copies	1 copy	2 copies	3 copies	2C3
		109	60.6061	80	109.375	61.0429	57.7049	100	57.6687	80.3279	124.939	15.2
		100	54.5455	76.4967	96.7742	59.0164	74.0576	77.7778	44.2244	91.1308	90.3338	18
		94.9387	52.459	86.9462	99.2126	33.6634	79.3548	91.1111	29.9686	90.016	91.5	7.7
		94	63.1579		104.444	58.3333			65.942			15.8
		98.3498	68.2109			80			61.0421			16.7178
		94.7	84.6154						27.2174			8.91089
		108.946							31.4286			22.3642
		99.0434							35.514			13.4541
		83.3333							62.257			33.3333
		81.9672							59.1105			20.9836
		94.235										31.2639
		97.0753										21.5054
		106										7.5
		90.3226										22.5806
		74.7664										11
		121										19.2523

## Sheet: Fig 2b
			99100		53054		92096
		043038	1 copy	3 copies	1 copy	3 copies	1 copy	3 copies	2C3
		100.725	50	66.4062	48.5932	71.0938	24.8431	89.8923	11.5942
		105.528	52.3077	68.3824	68.9901	47.7778	17.1	48.4333	23.9656
		100.335	50	63.7795	36.9231	65.1471	30.1609	76.6	12.8201
		73.8461	33.9881		55.2335		42.2879		30.7692
		82.948	36.8687		32.1678		44		4.04624
		74.7502	41.2975						16.3252
		96.7794	49.827						28.9855
		85.4761							18.2894
		91.1616							13.3838
		82.9114							32.1202
		76.8166							29.4118
		107.031							7.03125
		84.4444							6.22222
		101.471							5.88235
		118.898							18.8976

## Sheet: Fig2c
		DBP mRNA level	Invasion in presence of 100ug/ml of 99100	Invasion in presence of 100ug/ml of 5354	Invasion in presence of 100ug/ml of 9296
		2.16845	63.1579
		1.95432	60.6061
		3.13834	109.375
		3.9395	96.7742
		11.9037	76.4967
		6.77396	52.459
		1.61515	54.5455
		38.3605	68.2109
		27.3159	99.2126
		5.60963	80
		10.4266	86.9462
		4.83998		58.3333
		2.82843		33.6634
		3.13834		100
		11.9037		74.0576
		6.77396		59.0164
		11.0553		77.7778
		5.60963		57.7049
		2.56982		61.0429
		10.4266		79.3548
		2.82843			44.2244
		7.94474			90.3338
		17.0569			65.942
		6.01404			29.9686
		11.9037			91.1308
		4.06707			62.257
		87.2248			91.5
		5.60963			80.3279
		9.05261			61.04
		2.56982			57.6687
		5.78239			27.2174
		10.2553			124.939
		10.4266			90.016
		3.01746			59.1105

## Sheet: Fig 2d
		conc (log)	1 copy PvDBP			3 copies PvDBP
		0	100	100	100	100	100	100
		1.39794	86.95	79.12	82.83	84	87.17	100.33
		1.69897	79.88	71.65	84.19	83.6	126.7	111.15
		2	66.83	47.7	62.8	110.54	70.59	93.44
		2.39794	60	49.81	46.99	64.9	61.5	81.31
		2.69897	49.76	39.46	42.92	84.7	81.82	63.28
		3	31.46	37.93	29.52	38.2	3.74	36.07

## Sheet: Fig 2e
		1 copy	3 copies
		59.91	480.9
		86.31	9424
		59.09	738.2
		225.9
		268.9

## Sheet: Fig3a
		043038	WT R263_1 copy	WT R263_2 copies	WT R263_3 copies	mut S263_1 copy	2C3
		83.3333	60.6061	80	109.375	54.5455	19.2523
		94.7	84.6154	86.9462	99.2126	29.9686	33.3333
		109	52.459	76.4967	96.7742	31.4286	8.91089
		94	63.1579	57.7049	104.444	59.1105	22.3642
		98.3498	80	79.3548	100	68.2109	13.4541
		100	59.0164	74.0576	77.7778	62.257	16.7178
		108.946	58.3333	80.3279	91.1111		31.2639
		74.7664	33.6634	90.016	91.5		20.9836
		99.0434	61.0429	91.1308	124.939		21.5054
		94.9386	44.2244		90.3338		15.8
		94.235	65.942				15.2
		81.9672	61.0421				7.7
		97.0753	27.2174				18
		106	57.6687				7.5
		90.3226	35.514				22.5806
		121					11
		043038	WT L288_1 copy	WT L288_3 copies	mut F288_1 copy	mut F288_2 copies	mut F288_3 copies	2C3
		83.3333	60.6061	109.375	54.5455	80	104.444	19.2523
		94.7	84.6154	99.2126	61.0429	86.9462	91.1111	33.3333
		109	52.459	96.7742	57.6687	76.4967	90.3338	8.91089
		94	63.1579	100	68.2109	57.7049		22.3642
		98.3498	80	77.7778	62.257	79.3548		13.4541
		100	59.0164	91.5		74.0576		16.7178
		108.946	58.3333	124.939		80.3279		31.2639
		74.7664	33.6634			90.016		20.9836
		99.0434	44.2244			91.1308		21.5054
		94.9386	65.942					15.8
		94.235	61.0421					15.2
		81.9672	27.2174					7.7
		97.0753	29.9686					18
		106	31.4286					7.5
		90.3226	35.514					22.5806
		121	59.1105					11
		043038	WT T359_1 copy	WT T359_2 copies	WT T359_3 copies	mut R359_1 copy	2C3
		83.3333	60.6061	80	109.375	61.0421	19.2523
		94.7	84.6154	86.9462	99.2126	27.2174	33.3333
		109	52.459	76.4967	96.7742	29.9686	8.91089
		94	63.1579	57.7049	104.444	31.4286	22.3642
		98.3498	54.5455	79.3548	100	59.1105	13.4541
		100	80	74.0576	77.7778		16.7178
		108.946	59.0164	80.3279	91.1111		31.2639
		74.7664	58.3333	91.1308	91.5		20.9836
		99.0434	33.6634	90.016	124.939		21.5054
		94.9386	61.0429		90.3338		15.8
		94.235	44.2244				15.2
		81.9672	65.942				7.7
		97.0753	57.6687				18
		106	35.514				7.5
		90.3226	68.2109				22.5806
		121	62.257				11
		043038	WT N372_1 copy	WT N372_2 copies	WT N372_3 copies	mut K372_1 copy	mut K372_2 copies	mut K372_3 copies	2C3
		83.3333	60.6061	80	109.375	63.1579	76.4967	96.7742	19.2523
		94.7	84.6154	86.9462	99.2126	54.5455	74.0576	104.444	33.3333
		109	52.459	57.7049	100	58.3333	91.1308	91.1111	8.91089
		94	80	79.3548	77.7778	33.6634			22.3642
		98.3498	59.0164	80.3279	91.5	61.0429			13.4541
		100	61.0421	90.016	124.939	44.2244			16.7178
		108.946	27.2174		90.3338	65.942			31.2639
		74.7664	29.9686			57.6687			20.9836
		99.0434	31.4286			68.2109			21.5054
		94.9386	35.514			62.257			15.8
		94.235	59.1105						15.2
		81.9672							7.7
		97.0753							18
		106							7.5
		90.3226							22.5806
		121							11

## Sheet: Fig 3b
		043038	WT_1 copy	WT_3 copies	1 mutation_1 copy	1 mutation_2 copies	1 mutation_3 copies	2 mutations_1 copy	2 mutations_2 copies	2 mutations_3 copies	3 mutations_1 copy	2C3
		83.3333	60.6061	109.375	63.1579	80	96.7742	61.0429	76.4967	104.444	54.5455	19.2523
		94.7	84.6154	99.2126	58.3333	86.9462	90.3338	57.6687	74.0576	91.1111	68.2109	33.3333
		109	52.459	100	33.6634	57.7049		29.9686	91.1308		62.257	8.91089
		94	80	77.7778	44.2244	79.3548		31.4286				22.3642
		98.3498	59.0164	91.5	65.942	80.3279		59.1105				13.4541
		100	35.514	124.939	61.0421	90.016						16.7178
		108.946			27.2174							31.2639
		74.7664										20.9836
		99.0434										21.5054
		94.9386										15.8
		94.235										15.2
		81.9672										7.7
		97.0753										18
		106										7.5
		90.3226										22.5806
		121										11
		043038	WT_1 copy	WT_3 copies	both domain_1 copy	both domain_2 copies	both domain_3 copies	2C3
		83.3333	60.6061	109.375	54.5455	76.4967	104.444	19.2523
		94.7	84.6154	99.2126	61.0429	74.0576	91.1111	33.3333
		109	52.459	100	57.6687	91.1308		8.91089
		94	80	77.7778	29.9686			22.3642
		98.3498	59.0164	91.5	31.4286			13.4541
		100	35.514	124.939	59.1105			16.7178
		108.946			68.2109			31.2639
		74.7664			62.257			20.9836
		99.0434						21.5054
		94.9386						15.8
		94.235						15.2
		81.9672						7.7
		97.0753						18
		106						7.5
		90.3226						22.5806
		121						11
		043038	WT_1 copy	WT_3 copies	262-289_1 copy	262-289_2 copies	262-289_3 copies	2C3
		83.3333	60.6061	109.375	54.5455	80	104.444	19.2523
		94.7	84.6154	99.2126	61.0429	86.9462	91.1111	33.3333
		109	52.459	100	57.6687	76.4967	90.3338	8.91089
		94	80	77.7778	29.9686	57.7049		22.3642
		98.3498	59.0164	91.5	31.4286	79.3548		13.4541
		100	35.514	124.939	59.1105	74.0576		16.7178
		108.946			68.2109	80.3279		31.2639
		74.7664			62.257	90.016		20.9836
		99.0434				91.1308		21.5054
		94.9386						15.8
		94.235						15.2
		81.9672						7.7
		97.0753						18
		106						7.5
		90.3226						22.5806
		121						11
		043038	WT_1 copy	WT_3 copies	355-375_1 copy	355-375_2 copies	355-375_3 copies	2C3
		83.3333	60.6061	109.375	63.1579	76.4967	96.7742	19.2523
		94.7	84.6154	99.2126	54.5455	74.0576	104.444	33.3333
		109	52.459	100	58.3333	91.1308	91.1111	8.91089
		94	80	77.7778	33.6634			22.3642
		98.3498	59.0164	91.5	61.0429			13.4541
		100	35.514	124.939	44.2244			16.7178
		108.946			65.942			31.2639
		74.7664			61.0421			20.9836
		99.0434			27.2174			21.5054
		94.9386			57.6687			15.8
		94.235			29.9686			15.2
		81.9672			31.4286			7.7
		97.0753			59.1105			18
		106			68.2109			7.5
		90.3226			62.257			22.5806
		121						11

## Sheet: Fig 4a
		FyA/FyB	FyA/FyA
		0.24	3.03
		0.19	0.5905
		3.46	6.872
		0.33	0.4883
		6.8	0.621
		1.38	0.1912
		12.8	0.32
		1.83	0.65
		0.87	0.31
		9	0.28
		11.996	0.451
		3.021	0.45
		3.718	3.13
			0.11
			0.6084
			1.27
			3.935
			0.305
			1.07
			4.913
			6.52
			4.65
			7.047

## Sheet: Fig 4b
		single copy	multiple copies
		3.03	0.451
		0.5905	0.305
		6.872	4.65
		0.621	0.4883
		0.1912	0.32
		0.65	0.31
		0.28	0.45
		3.13	0.6084
		0.11	1.27
		1.07	3.935
		4.913
		6.52
		7.047

[truncated: 7 more sheets: Fig 4c, Fig 5a, Fig 5b, Supp Fig 1a, Supp Fig 1b, Supp Fig 2, Supp Fig3]
